# Supplementary material for: Study of Structure–Activity Relationships of the Marine Alkaloid Fascaplysin and Its Derivatives as Potent Anticancer Agents
Source: Mar Drugs. 2022 Mar 2;20(3):185. doi: 10.3390/md20030185 (PMC8949187; doi:10.3390/md20030185)
Supplement: Supplementary file 1 [file marinedrugs-20-00185-s001.zip]

Archive with 1 entries (1 files):
- marinedrugs-1600124-supplementary.pdf
